# Supplementary material for: The anti-inflammatory effect of bacterial short chain fatty acids is partially mediated by endocannabinoids
Source: Gut Microbes. 2021 Nov 17;13(1):1997559. doi: 10.1080/19490976.2021.1997559 (PMC8604388; doi:10.1080/19490976.2021.1997559)
Supplement: Supplemental Material [file KGMI_A_1997559_SM6117.zip]

Archive with 3 entries (2 files):
- Supplementary information/
- Supplementary information/Supplementary figure captions.docx
- Supplementary information/Supplementary figures_EC_revised.pptx
